# Supplementary material for: Factors Affecting SARS-CoV-2 IgG Production after Vaccination and/or Disease: A Large-Scale Seroprevalence Study
Source: Vaccines (Basel). 2023 Oct 19;11(10):1615. doi: 10.3390/vaccines11101615 (PMC10611123; doi:10.3390/vaccines11101615)
Supplement: Supplementary file 1 [file vaccines-11-01615-s001.zip]

Archive with 1 entries (1 files):
- vaccines-2646936-supplementary.pdf
